# Supplementary material for: Microfluidic Device to Manipulate 3D Human Epithelial Cell-Derived Intestinal Organoids
Source: Micromachines (Basel). 2022 Nov 26;13(12):2082. doi: 10.3390/mi13122082 (PMC9785580; doi:10.3390/mi13122082)
Supplement: Supplementary file 1 [file micromachines-13-02082-s001.zip]

Archive with 1 entries (1 files):
- micromachines-1973637-supplementary.pdf
